# Supplementary material for: Serine protease inhibitor disrupts sperm motility leading to reduced fertility in female mice†
Source: Biol Reprod. 2020 Apr 18;103(2):400–10. doi: 10.1093/biolre/ioaa049 (PMC7401027; doi:10.1093/biolre/ioaa049)
Supplement: Supplemental_movie_ioaa049 [file supplemental_movie_ioaa049.zip]

Archive with 1 entries (1 files):
- Supplemental_movie_ioaa049.mp4
